# Supplementary material for: Astrocytes and Astrocyte-Derived Extracellular Conduits in Opiate-Mediated Neurological Disorders
Source: Cells. 2025 Sep 17;14(18):1454. doi: 10.3390/cells14181454 (PMC12468439; doi:10.3390/cells14181454)
Supplement: Supplementary file 1 [file cells-14-01454-s001.zip]

Archive with 1 entries (1 files):
- cells-3844346-supplementary.pdf
